# Supplementary material for: ABCB1 Amplicon Contains Cyclic AMP Response Element-Driven TRIP6 Gene in Taxane-Resistant MCF-7 Breast Cancer Sublines
Source: Genes (Basel). 2023 Jan 23;14(2):296. doi: 10.3390/genes14020296 (PMC9957548; doi:10.3390/genes14020296)
Supplement: Supplementary file 1 [file genes-14-00296-s001.zip]

Archive with 15 entries (15 files):
- Supplementary Figure S1_Authentication report MCF-7.tif
- Supplementary Figure S2_Authentication report MCF-7 PacR.tif
- Supplementary Figure S3_Authentication report MCF-7 0035R.tif
- Supplementary Figure S4_Empire Genomics Certificate.tif
- Supplementary Figure S5_Cloning scheme.tif
- Supplementary Figure S6_Effect of TRIP6 silencing.tif
- Supplementary Table S1_Synthesis of complementary DNA.xlsx
- Supplementary Table S2_TaqMan(R) Gene Expression probes list.xlsx
- Supplementary Table S3_Reaction conditions for quantitative PCR.xlsx
- Supplementary Table S4_Oligonucleotides used for TRIP6 promoter cloning.xlsx
- Supplementary Table S5_TRIP6 promoter constructs generated by PCR fragment cloning.xlsx
- Supplementary Table S6_PCR components and cycling conditions used for amplification of human TRIP6 promoter sequence.xlsx
- Supplementary Table S7_Constructs generated by restriction endonuclease cleavage and blunting.xlsx
- Supplementary Table S8_Constructs generated by restriction endonuclease cleavage.xlsx
- Supplementary Table S9_Predicted transcription factor binding sites.xlsx
