# Supplementary material for: ABCB1 Amplicon Contains Cyclic AMP Response Element-Driven TRIP6 Gene in Taxane-Resistant MCF-7 Breast Cancer Sublines
Source: Genes (Basel). 2023 Jan 23;14(2):296. doi: 10.3390/genes14020296 (PMC9957548; doi:10.3390/genes14020296)
Supplement: Supplementary file 1 [file genes-14-00296-s001.zip › Supplementary Table S1_Synthesis of complementary DNA.xlsx]

## Sheet: List1
Supplementary Table S1. Synthesis of complementary cDNA from total RNA.
Type of sample	RNA amount	Reaction volume	Primer	Kit & Catalog number	Conditions
Cell line	1500 ng	20 µl	random hexamers	Maxima H Minus First Strand cDNA Synthesis Kit, K1652	5 min at 65°C
					10 min at 25°C
					30 min at 55°C
					5 min at 85°C
Breast tumor tissue	500 ng	20 µl	random hexamers	RevertAid First Strand cDNA Synthesis Kit, K1622	5 min at 65°C
					10 min at 25°C
					30 min at 55°C
					5 min at 85°C
