# Supplementary material for: ABCB1 Amplicon Contains Cyclic AMP Response Element-Driven TRIP6 Gene in Taxane-Resistant MCF-7 Breast Cancer Sublines
Source: Genes (Basel). 2023 Jan 23;14(2):296. doi: 10.3390/genes14020296 (PMC9957548; doi:10.3390/genes14020296)
Supplement: Supplementary file 1 [file genes-14-00296-s001.zip › Supplementary Table S2_TaqMan(R) Gene Expression probes list.xlsx]

## Sheet: List1
Supplementary Table S2. TaqMan® Gene Expression probes list
Targeted gene (Homo sapiens)	Dye/Quencher	Assay ID	Type	Template (cDNA)
TRIP6	FAM-MGB	Hs01547009_m1	gene of interest	cell line
ABCB1	FAM-MGB	Hs00152844_m1	gene of interest	cell line
EIF2B1	FAM-MGB	Hs00426752_m1	reference gene	cell line breast tumor tissue
TRIP6	FAM-MGB	Hs00377979_m1	gene of interest	breast tumor tissue
IPO8	FAM-MGB	Hs00183533_m1	reference gene	breast tumor tissue
MRPL19	FAM-MGB	Hs00608519_m1	reference gene	breast tumor tissue
