# Supplementary material for: ABCB1 Amplicon Contains Cyclic AMP Response Element-Driven TRIP6 Gene in Taxane-Resistant MCF-7 Breast Cancer Sublines
Source: Genes (Basel). 2023 Jan 23;14(2):296. doi: 10.3390/genes14020296 (PMC9957548; doi:10.3390/genes14020296)
Supplement: Supplementary file 1 [file genes-14-00296-s001.zip › Supplementary Table S3_Reaction conditions for quantitative PCR.xlsx]

## Sheet: List1
Supplementary Table S3. Reaction conditions for quantitative PCR
Type of sample	RNA amount	Reaction volume	Primer	Kit & Catalog number	Conditions
Cell line	50 ng	10 µl	TaqMan® Gene Expression Assay Probe	TaqMan® Fast Advanced Master Mix (Catalog No. 4444556, Thermo Fisher Scientific)	95°C for 15 min
					95°C for 10 s
					60°C for 40 s
Breast tumor tissue	6.25 ng	5 µl	TaqMan® Gene Expression Assay Probe	Hot FIREPol® Probe qPCR Mix Plus ROX (Solis BioDyne)	50°C for 2 min
					95°C for 10 min
					95°C for 15 s
					60°C for 60 s
