# Supplementary material for: ABCB1 Amplicon Contains Cyclic AMP Response Element-Driven TRIP6 Gene in Taxane-Resistant MCF-7 Breast Cancer Sublines
Source: Genes (Basel). 2023 Jan 23;14(2):296. doi: 10.3390/genes14020296 (PMC9957548; doi:10.3390/genes14020296)
Supplement: Supplementary file 1 [file genes-14-00296-s001.zip › Supplementary Table S4_Oligonucleotides used for TRIP6 promoter cloning.xlsx]

## Sheet: List1
Supplementary Table S4. Oligonucleotides used for PCR cloning.
Restriction sites used for cloning are underlined.
Primer name	Orientation	Sequence (5' → 3')
Pro_huTRIP6_936	forward	ATACTTTGGTACCATCACAGCCCTCACCTTCCTG
Seq_RV3primer	forward	CTAGCAAAATAGGCTGTCCC
Pro_huTRIP6_475	forward	ATAAACATGGTACCATTTTGGCCAGACTCACCG
Pro_huTRIP6_269	forward	ATAACTAGGTACCACGTGCAGGGCTGGGGTGC
Pro_huTRIP6_157	forward	ATACAATGGTACCGGAGAGCCCTCCCCTCTCG
Pro_huTRIP6_117	forward	ATAACATGGTACCGGGAGAAATGGCAGTTTAGGG
Pro_huTRIP6_72	forward	ACTATCAGGTACCAGGAATGTGGTGACGTCAT
Pro_huTRIP6_45	forward	AATCATAGGTACCGTGGTCGTCCCCAAAATTAG
Pro_huTRIP6+111	reverse	ATCAATACCATGGCCTGGAAAGGGGGACTC
Pro_huTRIP6_H3	reverse	GTTGATCAAGCTTCCTCTTCCTCCCTAATTTTGG
Pro_huTRIP6_361	reverse	TATAGATAAGCTTCTGCTCAGCCAGCCTGTAGTG
Pro_huTRIP6_217	reverse	ATCAAGTAAGCTTAGCCTCCAAGTCCACGGATGC
Pro_BsrGI	reverse	GAAGTCGTACTCGTTGAAGCC
