# Supplementary material for: ABCB1 Amplicon Contains Cyclic AMP Response Element-Driven TRIP6 Gene in Taxane-Resistant MCF-7 Breast Cancer Sublines
Source: Genes (Basel). 2023 Jan 23;14(2):296. doi: 10.3390/genes14020296 (PMC9957548; doi:10.3390/genes14020296)
Supplement: Supplementary file 1 [file genes-14-00296-s001.zip › Supplementary Table S5_TRIP6 promoter constructs generated by PCR fragment cloning.xlsx]

## Sheet: List1
Supplementary Table S5. TRIP6 promoter constructs generated by PCR fragment cloning.
No.	Construct name	Size (bp)	Backbone	Insert	Cloning sites
1	pGL3-phuTRIP6-936+111	5782	pGL-3-Promoter	PCR product 1	KpnI, NcoI
2	pGL4.10[luc2/phuTRIP6-157+111]	4482	pGL4.10[luc2]	PCR product 2	KpnI, NcoI
3	pGL4.24[luc2P/minP/phuTRIP6-936-12]	5287	pGL4.24[luc2P/minP]	PCR product 3	KpnI, HindIII
4	pGL4.24[luc2P/minP/phuTRIP6-936-361]	4940	pGL4.24[luc2P/minP]	PCR product 4	KpnI, HindIII
5	pGL4.24[luc2P/minP/phuTRIP6-475-12]	4826	pGL4.24[luc2P/minP]	PCR product 5	KpnI, HindIII
6	pGL4.24[luc2P/minP/phuTRIP6-475-217]	4623	pGL4.24[luc2P/minP]	PCR product 6	KpnI, HindIII
7	pGL4.24[luc2P/minP/phuTRIP6-269-12]	4620	pGL4.24[luc2P/minP]	PCR product 7	KpnI, HindIII
8	pGL4.24[luc2P/minP/phuTRIP6-157-12]	4508	pGL4.24[luc2P/minP]	PCR product 8	KpnI, HindIII
9	pGL4.24[luc2P/minP/phuTRIP6-117-12]	4470	pGL4.24[luc2P/minP]	PCR product 9	KpnI, BsrGI
10	pGL4.24[luc2P/minP/phuTRIP6-72-12]	4423	pGL4.24[luc2P/minP]	PCR product 10	KpnI, BsrGI
11	pGL4.24[luc2P/minP/phuTRIP6-45-12]	4397	pGL4.24[luc2P/minP]	PCR product 11	KpnI, BsrGI
PCR products from Table S6
