# Supplementary material for: ABCB1 Amplicon Contains Cyclic AMP Response Element-Driven TRIP6 Gene in Taxane-Resistant MCF-7 Breast Cancer Sublines
Source: Genes (Basel). 2023 Jan 23;14(2):296. doi: 10.3390/genes14020296 (PMC9957548; doi:10.3390/genes14020296)
Supplement: Supplementary file 1 [file genes-14-00296-s001.zip › Supplementary Table S6_PCR components and cycling conditions used for amplification of human TRIP6 promoter sequence.xlsx]

## Sheet: List1
Supplementary Table S6. PCR components and cycling conditions used for amplification of human TRIP6 promoter sequence.
PCR product no.	Template DNA	Forward primer name (5' → 3')	Reverse primer name (5' → 3')	PCR conditions	Additives
1	MCF-7/PacR genomic DNA	Pro_huTRIP6_936	Pro_huTRIP6+111	98°C (15s) 58°C (30s) 72°C (120s)	1 M betaine (final)
2	pGL4.10[luc2/phuTRIP6-936+111]	Pro_huTRIP6_157	Pro_huTRIP6+111	98°C (15s) 58°C (30s) 72°C (45s)
3	pGL4.24[luc2/phuTRIP6-936+111]	Seq_RV3primer	Pro_huTRIP6_H3	98°C (15s) 51°C (30s) 72°C (105s)	1 M betaine (final)
4	pGL4.24[luc2P/minP/phuTRIP6-936-12]	Seq_RV3primer	Pro_huTRIP6_361	98°C (15s) 51°C (30s) 72°C (60s)	0.5M betaine (final)
5	pGL4.24[luc2P/minP/phuTRIP6-936-12]	Pro_huTRIP6_475	Pro_huTRIP6_H3	98°C (15s) 56°C (30s) 72°C (60s)	0.5M betaine (final)
6	pGL4.24[luc2P/minP/phuTRIP6-936-12]	Pro_huTRIP6_475	Pro_huTRIP6_217	98°C (15s) 58°C (30s) 72°C (40s)	0.5M betaine (final)
7	pGL4.24[luc2P/minP/phuTRIP6-936-12]	Pro_huTRIP6_269	Pro_huTRIP6_H3	98°C (15s) 58°C (30s) 72°C (45s)	0.5M betaine (final)
8	pGL4.10[luc2/phuTRIP6-157]	Seq_RV3primer	Pro_huTRIP6_H3	98°C (15s) 51°C (30s) 72°C (20s)	1X GC enhancer (final)
9	pGL4.24[luc2P/minP/phuTRIP6-936-12]	Pro_huTRIP6_117	Pro_BsrGI	98°C (15s) 54°C (30s) 72°C (75s)
10	pGL4.24[luc2P/minP/phuTRIP6-936-12]	Pro_huTRIP6_72	Pro_BsrGI	98°C (15s) 54°C (30s) 72°C (75s)
11	pGL4.24[luc2P/minP/phuTRIP6-936-12]	Pro_huTRIP6_45	Pro_BsrGI	98°C (15s) 54°C (30s) 72°C (75s)
