# Supplementary material for: ABCB1 Amplicon Contains Cyclic AMP Response Element-Driven TRIP6 Gene in Taxane-Resistant MCF-7 Breast Cancer Sublines
Source: Genes (Basel). 2023 Jan 23;14(2):296. doi: 10.3390/genes14020296 (PMC9957548; doi:10.3390/genes14020296)
Supplement: Supplementary file 1 [file genes-14-00296-s001.zip › Supplementary Table S7_Constructs generated by restriction endonuclease cleavage and blunting.xlsx]

## Sheet: List1
Supplementary Table S7. Constructs generated by restriction endonuclease cleavage and blunting.
No.	Construct name	Size (bp)	Backbone	RE site	Blunting enzyme
12	pGL4.24[luc2P/minP/phuTRIP6-157-12ΔCRE]	4504	pGL4.24[luc2P/minP/phuTRIP6-157-12]	AatII	DNA Polymerase Large (Klenow) Fragment (Cat. no. M0210S NEB)
13	pGL4.24[luc2P/minP/phuTRIP6-117-12ΔCRE]	4466	pGL4.24[luc2P/minP/phuTRIP6-117-12]
14	pGL4.24[luc2P/minP/phuTRIP6-72-12ΔCRE]	4419	pGL4.24[luc2P/minP/phuTRIP6-72-12]
