# Supplementary material for: ABCB1 Amplicon Contains Cyclic AMP Response Element-Driven TRIP6 Gene in Taxane-Resistant MCF-7 Breast Cancer Sublines
Source: Genes (Basel). 2023 Jan 23;14(2):296. doi: 10.3390/genes14020296 (PMC9957548; doi:10.3390/genes14020296)
Supplement: Supplementary file 1 [file genes-14-00296-s001.zip › Supplementary Table S8_Constructs generated by restriction endonuclease cleavage.xlsx]

## Sheet: List1
Supplementary Table S8. Constructs generated by restriction endonuclease cleavage.
No.	Construct name	Size (bp)	Backbone	Cloning sites
15	pGL4.10 [luc2/phuTRIP6-936+111]	4423	pGL3-phuTRIP6-936+111	KpnI, NcoI
