# Supplementary material for: ABCB1 Amplicon Contains Cyclic AMP Response Element-Driven TRIP6 Gene in Taxane-Resistant MCF-7 Breast Cancer Sublines
Source: Genes (Basel). 2023 Jan 23;14(2):296. doi: 10.3390/genes14020296 (PMC9957548; doi:10.3390/genes14020296)
Supplement: Supplementary file 1 [file genes-14-00296-s001.zip › Supplementary Table S9_Predicted transcription factor binding sites.xlsx]

## Sheet: List1
Supplementary Table S9. Predicted binding sites by JASPAR.
*relative to TRIP6 TSS
Matrix ID	Name	Score	Relative score	Start*	End*	Strand	Predicted sequence	Motif
MA1125.1	ZNF384	12.88	0.9389	-14	-3	+	GAAAAAAAAAAG	?
MA1125.1	ZNF384	14.75	0.9674	-15	-4	+	GGAAAAAAAAAA	?
MA0098.1	ETS1	7.63	0.9924	-16	-11	-	TTTCCT	PU box
MA1125.1	ZNF384	14.47	0.9632	-16	-5	+	AGGAAAAAAAAA	PU box
MA0152.1	NFATC2	9.49	0.9310	-16	-10	-	TTTTCCT	PU box
MA1125.1	ZNF384	13.08	0.9420	-17	-6	+	GAGGAAAAAAAA	PU box
MA0081.1	SPIB	10.47	1.0000	-18	-12	+	AGAGGAA	PU box
MA0098.1	ETS1	7.63	0.9924	-22	-17	-	CTTCCT	PU box
MA0080.1	SPI1	8.18	0.9779	-22	-17	+	AGGAAG	PU box
MA0764.2	ETV4	11.95	0.9540	-24	-15	+	GGAGGAAGAG	PU box
MA1965.1	SP5	10.83	0.9376	-27	-18	-	TTCCTCCCTA	PU box
MA0056.1	MZF1	9.08	1.0000	-37	-32	-	TGGGGA	?
MA0079.1	SP1	9.97	0.9346	-49	-40	+	GAGGCGTGGT	GC box
MA0746.1	SP3	12.87	0.9420	-50	-40	-	ACCACGCCTCC	GC box
MA1512.1	KLF11	13.05	0.9344	-50	-40	-	ACCACGCCTCC	GC box
MA0036.1	GATA2	5.56	0.9366	-54	-50	-	CGATG	?
MA0018.1	CREB1	11.83	0.9437	-59	-48	-	TCCGATGACGTC	CRE
MA0018.2	CREB1	11.57	1.0000	-60	-53	+	TGACGTCA	CRE
MA0018.2	CREB1	11.57	1.0000	-60	-53	-	TGACGTCA	CRE
MA1136.1	FOSB::JUNB	15.68	0.9879	-61	-52	+	GTGACGTCAT	CRE
MA1143.1	FOSL1::JUND	12.93	0.9804	-61	-52	-	ATGACGTCAC	CRE
MA1127.1	FOSB::JUN	16.94	0.9780	-61	-51	-	GATGACGTCAC	CRE
MA1140.1	JUNB	14.17	0.9772	-61	-52	+	GTGACGTCAT	CRE
MA1140.1	JUNB	14.15	0.9767	-61	-52	-	ATGACGTCAC	CRE
MA1131.1	FOSL2::JUN	16.25	0.9756	-61	-51	-	GATGACGTCAC	CRE
MA1136.1	FOSB::JUNB	14.95	0.9732	-61	-52	-	ATGACGTCAC	CRE
MA1129.1	FOSL1::JUN	14.74	0.9726	-61	-52	+	GTGACGTCAT	CRE
MA1129.1	FOSL1::JUN	14.72	0.9723	-61	-52	-	ATGACGTCAC	CRE
MA1143.1	FOSL1::JUND	12.13	0.9583	-61	-52	+	GTGACGTCAT	CRE
MA0018.3	CREB1	16.36	0.9955	-62	-51	+	GGTGACGTCATC	CRE
MA0656.1	JDP2	20.28	0.9998	-62	-51	-	GATGACGTCACC	CRE
MA0018.3	CREB1	16.36	0.9955	-62	-51	-	GATGACGTCACC	CRE
MA0018.4	CREB1	13.34	0.9352	-62	-50	-	CGATGACGTCACC	CRE
MA0605.2	ATF3	19.11	0.9934	-62	-51	+	GGTGACGTCATC	CRE
MA0605.2	ATF3	19.10	0.9933	-62	-51	-	GATGACGTCACC	CRE
MA1475.1	CREB3L4	16.91	0.9918	-62	-51	+	GGTGACGTCATC	CRE
MA1133.1	JUN::JUNB	16.70	0.9902	-62	-51	+	GGTGACGTCATC	CRE
MA1140.2	JUNB	19.90	0.9884	-62	-51	-	GATGACGTCACC	CRE
MA1475.1	CREB3L4	16.72	0.9883	-62	-51	-	GATGACGTCACC	CRE
MA1131.1	FOSL2::JUN	16.67	0.9831	-62	-52	+	GGTGACGTCAT	CRE
MA1139.1	FOSL2::JUNB	16.98	0.9786	-62	-51	+	GGTGACGTCATC	CRE
MA1139.1	FOSL2::JUNB	16.97	0.9784	-62	-51	-	GATGACGTCACC	CRE
MA1127.1	FOSB::JUN	16.55	0.9705	-62	-52	+	GGTGACGTCAT	CRE
MA0656.1	JDP2	16.22	0.9559	-62	-51	+	GGTGACGTCATC	CRE
MA1632.1	ATF2	15.30	0.9554	-62	-50	-	CGATGACGTCACC	CRE
MA0492.1	JUND	13.60	0.9368	-62	-48	-	TCCGATGACGTCACC	CRE
MA1140.2	JUNB	16.63	0.9358	-62	-51	+	GGTGACGTCATC	CRE
MA1133.1	JUN::JUNB	13.89	0.9320	-62	-51	-	GATGACGTCACC	CRE
MA0834.1	ATF7	19.41	0.9840	-63	-50	-	CGATGACGTCACCA	CRE
MA0834.1	ATF7	18.01	0.9685	-63	-50	+	TGGTGACGTCATCG	CRE
MA1145.1	FOSL2::JUND	18.30	0.9837	-63	-49	+	TGGTGACGTCATCGG	CRE
MA0018.4	CREB1	14.37	0.9562	-63	-51	+	TGGTGACGTCATC	CRE
MA1951.1	FOS	20.70	0.9784	-63	-50	+	TGGTGACGTCATCG	CRE
MA1951.1	FOS	19.99	0.9689	-63	-50	-	CGATGACGTCACCA	CRE
MA1632.1	ATF2	14.32	0.9405	-63	-51	+	TGGTGACGTCATC	CRE
MA1145.1	FOSL2::JUND	16.30	0.9496	-64	-50	-	CGATGACGTCACCAC	CRE
MA0488.1	JUN	14.45	0.9451	-64	-52	+	GTGGTGACGTCAT	CRE
MA0609.2	CREM	15.81	0.9304	-64	-49	-	CCGATGACGTCACCAC	CRE
MA0609.2	CREM	15.81	0.9304	-64	-49	+	GTGGTGACGTCATCGG	CRE
MA0492.1	JUND	16.56	0.9669	-65	-51	+	TGTGGTGACGTCATC	CRE
MA0018.1	CREB1	12.98	0.9748	-65	-54	+	TGTGGTGACGTC	CRE
MA0808.1	TEAD3	12.76	0.9900	-70	-63	-	ACATTCCT	M-CAT
MA0090.2	TEAD1	11.85	0.9663	-71	-62	-	CACATTCCTG	M-CAT
MA0809.1	TEAD4	12.13	0.9793	-71	-62	-	CACATTCCTG	M-CAT
MA0809.2	TEAD4	13.76	0.9526	-72	-61	-	CCACATTCCTGG	M-CAT
MA0090.1	TEAD1	15.03	0.9738	-73	-62	-	CACATTCCTGGG	M-CAT
MA0090.3	TEAD1	14.61	0.9468	-73	-61	-	CCACATTCCTGGG	M-CAT
MA1121.1	TEAD2	14.45	0.9590	-73	-61	-	CCACATTCCTGGG	M-CAT
MA0056.1	MZF1	8.25	0.9620	-76	-71	-	GGGGGA	?
MA1965.1	SP5	12.64	0.9672	-80	-71	+	ACCCTCCCCC	CT box
MA0079.1	SP1	9.97	0.9346	-80	-71	-	GGGGGAGGGT	CT box
MA0741.1	KLF16	13.58	0.9330	-81	-71	+	GACCCTCCCCC	CT box
MA1535.1	NR2C1	10.86	0.9806	-83	-75	-	GAGGGTCAC	?
MA1536.1	NR2C2	9.80	0.9921	-83	-76	-	AGGGTCAC	?
MA0093.1	USF1	10.92	0.9805	-86	-80	+	CACGTGA	E box
MA0831.2	TFE3	13.53	1.0000	-86	-79	+	CACGTGAC	E box
MA0093.1	USF1	11.49	1.0000	-87	-81	-	CACGTGG	E box
MA0058.1	MAX	11.19	0.9422	-87	-78	-	GGTCACGTGG	E box
MA0093.2	USF1	17.26	1.0000	-88	-78	+	GCCACGTGACC	E box
MA0871.1	TFEC	11.06	0.9343	-88	-79	-	GTCACGTGGC	E box
MA1464.1	ARNT2	12.20	0.9488	-88	-79	+	GCCACGTGAC	E box
MA0871.1	TFEC	11.66	0.9486	-88	-79	+	GCCACGTGAC	E box
MA0871.2	TFEC	16.01	0.9856	-88	-78	+	GCCACGTGACC	E box
MA1099.2	HES1	13.26	0.9808	-88	-79	-	GTCACGTGGC	E box
MA1464.1	ARNT2	13.01	0.9613	-88	-79	-	GTCACGTGGC	E box
MA0464.2	BHLHE40	11.17	0.9335	-88	-79	+	GCCACGTGAC	E box
MA0692.1	TFEB	14.37	0.9791	-88	-79	+	GCCACGTGAC	E box
MA0831.1	TFE3	13.26	0.9775	-88	-79	+	GCCACGTGAC	E box
MA0825.1	MNT	11.91	0.9609	-88	-79	+	GCCACGTGAC	E box
MA0831.3	TFE3	14.58	0.9547	-88	-79	+	GCCACGTGAC	E box
MA0831.3	TFE3	14.56	0.9545	-88	-79	-	GTCACGTGGC	E box
MA0831.1	TFE3	11.27	0.9397	-88	-79	-	GTCACGTGGC	E box
MA0823.1	HEY1	12.40	0.9385	-88	-79	+	GCCACGTGAC	E box
MA0692.1	TFEB	11.90	0.9368	-88	-79	-	GTCACGTGGC	E box
MA0058.3	MAX	12.01	0.9564	-88	-79	+	GCCACGTGAC	E box
MA0526.1	USF2	15.90	0.9865	-88	-78	+	GCCACGTGACC	E box
MA0058.1	MAX	12.09	0.9696	-89	-80	+	GGCCACGTGA	E box
MA1474.1	CREB3L4	13.95	0.9341	-89	-78	+	GGCCACGTGACC	E box
MA0093.2	USF1	13.28	0.9476	-89	-79	-	GTCACGTGGCC	E box
MA0147.3	MYC	13.22	0.9438	-89	-78	+	GGCCACGTGACC	E box
MA0526.4	USF2	16.64	0.9687	-89	-78	-	GGTCACGTGGCC	E box
MA0526.4	USF2	16.64	0.9687	-89	-78	+	GGCCACGTGACC	E box
MA0526.1	USF2	14.28	0.9656	-89	-79	-	GTCACGTGGCC	E box
MA0104.4	MYCN	13.14	0.9345	-89	-78	+	GGCCACGTGACC	E box
MA0104.4	MYCN	13.14	0.9345	-89	-78	-	GGTCACGTGGCC	E box
MA0526.2	USF2	18.80	0.9919	-90	-75	-	GAGGGTCACGTGGCCC	E box
MA0093.3	USF1	15.21	0.9385	-90	-77	+	GGGCCACGTGACCC	E box
MA0526.3	USF2	15.29	0.9418	-90	-77	+	GGGCCACGTGACCC	E box
MA1108.1	MXI1	13.1	0.9439	-90	-78	+	GGGCCACGTGACC	E box
MA0526.2	USF2	15.56	0.9437	-92	-77	+	GGGGGCCACGTGACCC	E box
MA1548.1	PLAGL2	11.80	0.9342	-93	-84	-	GTGGCCCCCT	?
MA0003.1	TFAP2A	8.28	0.9310	-97	-89	+	GCCTAGGGG	?
MA0095.1	YY1	7.22	0.9406	-111	-106	-	GCCATT	?
MA0099.2	FOS::JUN	10.66	1.0000	-124	-118	+	TGACTCA	AP1
MA0477.1	FOSL1	13.28	0.9528	-126	-116	+	GCTGACTCAGG	AP1
MA0476.1	FOS	11.52	0.9426	-126	-116	+	GCTGACTCAGG	AP1
MA0491.1	JUND	10.95	0.9339	-126	-116	+	GCTGACTCAGG	AP1
MA0490.1	JUNB	12.25	0.9482	-127	-117	+	GGCTGACTCAG	AP1
MA0462.1	BATF::JUN	12.55	0.9466	-128	-118	+	GGGCTGACTCA	AP1
MA0489.1	JUN	13.57	0.9396	-130	-117	+	GGGGGCTGACTCAG	AP1
MA1522.1	MAZ	13.41	0.9500	-135	-125	-	GCCCCCTCCTG	?
MA1961.1	PATZ1	14.56	0.9422	-137	-126	+	GGCAGGAGGGGG	?
MA0056.1	MZF1	7.94	0.9477	-146	-141	-	AGGGGA	?
MA1965.1	SP5	12.08	0.9580	-150	-141	+	GCCCTCCCCT	CT box
MA0056.1	MZF1	8.25	0.9620	-161	-156	-	GGGGGA	?
MA0597.1	THAP1	10.86	1.0000	-188	-180	+	CTGCCCGCA	E box
MA1635.1	BHLHE22	12.98	0.9860	-193	-184	-	GGCAGCTGGG	E box
MA1635.1	BHLHE22	12.98	0.9860	-193	-184	+	CCCAGCTGCC	E box
MA1472.1	BHLHA15	10.33	0.9301	-193	-184	-	GGCAGCTGGG	E box
MA1100.2	ASCL1	10.60	0.9351	-193	-184	+	CCCAGCTGCC	E box
MA1472.1	BHLHA15	10.71	0.9379	-193	-184	+	CCCAGCTGCC	E box
MA1100.2	ASCL1	11.18	0.9469	-193	-184	-	GGCAGCTGGG	E box
MA1100.1	ASCL1	14.67	0.9481	-194	-182	-	CGGGCAGCTGGGG	E box
MA0056.1	MZF1	9.09	1.0000	-195	-190	-	TGGGGA	?
MA0036.1	GATA2	5.98	0.9609	-197	-193	-	GGATG	?
